# Supplementary material for: Area-specific autoencoder spatiotemporal graph neural networks for opioid overdose death prediction
Source: JAMIA Open. 2026 Apr 29;9(2):ooag063. doi: 10.1093/jamiaopen/ooag063 (PMC13127421; doi:10.1093/jamiaopen/ooag063)
Supplement: ooag063_Supplementary_Data [file ooag063_supplementary_data.zip]

Archive with 2 entries (2 files):
- citation.bib
- Manuscript_clean_Part2.pdf
