# Supplementary material for: Area-specific autoencoder spatiotemporal graph neural networks for opioid overdose death prediction
Source: JAMIA Open. 2026 Apr 29;9(2):ooag063. doi: 10.1093/jamiaopen/ooag063 (PMC13127421; doi:10.1093/jamiaopen/ooag063)
Supplement: ooag063_Supplementary_Data [file ooag063_supplementary_data.zip › citation.bib]

@misc{sdi_score,
  title        = {Social Deprivation Index (SDI)},
  author       = {{The Robert Graham Center}},
  howpublished = {\url{https://www.graham-center.org/maps-data-tools/social-deprivation-index.html}}
}


@article{10.1162/neco.1997.9.8.1735,
author = {Hochreiter, Sepp and Schmidhuber, J\"{u}rgen},
title = {Long Short-Term Memory},
year = {1997},
publisher = {MIT Press},
issn = {0899-7667},
url = {https://doi.org/10.1162/neco.1997.9.8.1735},
doi = {10.1162/neco.1997.9.8.1735},
journal = {Neural Comput.}
}

@article{kipf2016semi,
  title={Semi-supervised classification with graph convolutional networks},
  author={Kipf, Thomas N and Welling, Max},
  journal={ICLR},
  year={2017}
}

@article{
  velickovic2018graph,
  title="{Graph Attention Networks}",
  author={Veli{\v{c}}kovi{\'{c}}, Petar and Cucurull, Guillem and Casanova, Arantxa and Romero, Adriana and Li{\`{o}}, Pietro and Bengio, Yoshua},
  journal={ICLR},
  year={2018},
}

@misc{seo2016structuredsequencemodelinggraph,
      title={Structured Sequence Modeling with Graph Convolutional Recurrent Networks}, 
      author={Youngjoo Seo and Michaël Defferrard and Pierre Vandergheynst and Xavier Bresson},
      year={2017},
      journal= {ICLR}
}

@misc{li2018diffusionconvolutionalrecurrentneural,
      title={Diffusion Convolutional Recurrent Neural Network: Data-Driven Traffic Forecasting}, 
      author={Yaguang Li and Rose Yu and Cyrus Shahabi and Yan Liu},
      year={2018},
    journal={ICLR}
}

@article{penm2017strategies,
  title={Strategies and policies to address the opioid epidemic: a case study of Ohio},
  author={Penm, Jonathan and MacKinnon, Neil J and Boone, Jill M and Ciaccia, Antonio and McNamee, Cameron and Winstanley, Erin L},
  journal={Journal of the American Pharmacists Association},
  volume={57},
  number={2},
  pages={S148--S153},
  year={2017},
  publisher={Elsevier}
}

@article{deo2024need,
  title={The need to Rethink Harm reduction for people using drugs alone to reduce overdose fatalities},
  author={Deo, Vaishali S and Bhullar, Manreet K and Gilson, Thomas P and Flannery, Daniel J and Fulton, Sarah E},
  journal={Substance Use \& Misuse},
  volume={59},
  number={3},
  pages={450--458},
  year={2024},
  publisher={Taylor \& Francis}
}

@report{OhioDepartmentofHealth2023,
  title        = {2022 Unintentional Drug Overdose Annual Report},
  author       = {{Ohio Department of Health}},
  year         = 2023,
  institution  = {Ohio Department of Health},
  url          = {https://shorturl.at/RsDD0},
}

@article{schalkoff2020opioid,
  title={The opioid and related drug epidemics in rural Appalachia: A systematic review of populations affected, risk factors, and infectious diseases},
  author={Schalkoff, Christine A and Lancaster, Kathryn E and Gaynes, Bradley N and Wang, Vivian and Pence, Brian W and Miller, William C and Go, Vivian F},
  journal={Substance abuse},
  volume={41},
  number={1},
  pages={35--69},
  year={2020},
  publisher={SAGE Publications Sage CA: Los Angeles, CA}
}

@inproceedings{panagopoulos2021transfer,
  title={Transfer graph neural networks for pandemic forecasting},
  author={Panagopoulos, George and Nikolentzos, Giannis and Vazirgiannis, Michalis},
  booktitle={Proceedings of the AAAI Conference on Artificial Intelligence},
  volume={35},
  number={6},
  pages={4838--4845},
  year={2021}
}

@inproceedings{wang2022causalgnn,
  title={Causalgnn: Causal-based graph neural networks for spatio-temporal epidemic forecasting},
  author={Wang, Lijing and Adiga, Aniruddha and Chen, Jiangzhuo and Sadilek, Adam and Venkatramanan, Srinivasan and Marathe, Madhav},
  booktitle={Proceedings of the AAAI conference on artificial intelligence},
  volume={36},
  number={11},
  pages={12191--12199},
  year={2022}
}

@article{fritz2022combining,
  title={Combining graph neural networks and spatio-temporal disease models to improve the prediction of weekly COVID-19 cases in Germany},
  author={Fritz, Cornelius and Dorigatti, Emilio and R{\"u}gamer, David},
  journal={Scientific Reports},
  volume={12},
  number={1},
  pages={3930},
  year={2022},
  publisher={Nature Publishing Group UK London}
}


@article{hou2018using,
  title={Using syndromic data for opioid overdose surveillance in Utah},
  author={Hou, Wei and Brutsch, Elizabeth and Dunn, Angela C and Burnett, Cindy L and Dimond, Melissa P and Nakashima, Allyn K and others},
  journal={Online Journal of Public Health Informatics},
  volume={10},
  number={1},
  pages={e62317},
  year={2018},
  publisher={JMIR Publications Inc., Toronto, Canada}
}

@article{sumner2022estimating,
  title={Estimating weekly national opioid overdose deaths in near real time using multiple proxy data sources},
  author={Sumner, Steven A and Bowen, Daniel and Holland, Kristin and Zwald, Marissa L and Vivolo-Kantor, Alana and Guy, Gery P and Heuett, William J and Pressley, DeMia P and Jones, Christopher M},
  journal={JAMA network open},
  volume={5},
  number={7},
  pages={e2223033--e2223033},
  year={2022},
  publisher={American Medical Association}
}

@article{ferris2019predicting,
  title={Predicting opioid overdose deaths using prescription drug monitoring program data},
  author={Ferris, Lindsey M and Saloner, Brendan and Krawczyk, Noa and Schneider, Kristin E and Jarman, Molly P and Jackson, Kate and Lyons, B Casey and Eisenberg, Matthew D and Richards, Tom M and Lemke, Klaus W and others},
  journal={American journal of preventive medicine},
  volume={57},
  number={6},
  pages={e211--e217},
  year={2019},
  publisher={Elsevier}
}

@article{lo2019evaluation,
  title={Evaluation of machine-learning algorithms for predicting opioid overdose risk among medicare beneficiaries with opioid prescriptions},
  author={Lo-Ciganic, Wei-Hsuan and Huang, James L and Zhang, Hao H and Weiss, Jeremy C and Wu, Yonghui and Kwoh, C Kent and Donohue, Julie M and Cochran, Gerald and Gordon, Adam J and Malone, Daniel C and others},
  journal={JAMA network open},
  volume={2},
  number={3},
  pages={e190968--e190968},
  year={2019},
  publisher={American Medical Association}
}

@article{mitra2021risk,
  title={Risk factors associated with nonfatal opioid overdose leading to intensive care unit admission: a cross-sectional study},
  author={Mitra, Avijit and Ahsan, Hiba and Li, Wenjun and Liu, Weisong and Kerns, Robert D and Tsai, Jack and Becker, William and Smelson, David A and Yu, Hong and others},
  journal={JMIR medical informatics},
  volume={9},
  number={11},
  pages={e32851},
  year={2021},
  publisher={JMIR Publications Inc., Toronto, Canada}
}

@article{cesare2024development,
  title={Development and validation of a community-level social determinants of health index for drug overdose deaths in the HEALing Communities Study},
  author={Cesare, Nina and Lines, Lisa M and Chandler, Redonna and Gibson, Erin B and Vickers-Smith, Rachel and Jackson, Rebecca and Bazzi, Angela R and Goddard-Eckrich, Dawn and Sabounchi, Nasim and Chisolm, Deena J and others},
  journal={Journal of Substance Use and Addiction Treatment},
  volume={157},
  pages={209186},
  year={2024},
  publisher={Elsevier}
}

@article{hochreiter1997long,
  title={Long short-term memory},
  author={Hochreiter, Sepp and Schmidhuber, J{\"u}rgen},
  journal={Neural computation},
  volume={9},
  number={8},
  pages={1735--1780},
  year={1997},
  publisher={MIT press}
}

@article{hernandez2020epidemiological,
  title={Epidemiological and geospatial profile of the prescription opioid crisis in Ohio, United States},
  author={Hernandez, Andres and Branscum, Adam J and Li, Jingjing and MacKinnon, Neil J and Hincapie, Ana L and Cuadros, Diego F},
  journal={Scientific reports},
  volume={10},
  number={1},
  pages={4341},
  year={2020},
  publisher={Nature Publishing Group UK London}
}

@article{glanz2018prediction,
  title={Prediction model for two-year risk of opioid overdose among patients prescribed chronic opioid therapy},
  author={Glanz, Jason M and Narwaney, Komal J and Mueller, Shane R and Gardner, Edward M and Calcaterra, Susan L and Xu, Stanley and Breslin, Kristin and Binswanger, Ingrid A},
  journal={Journal of general internal medicine},
  volume={33},
  pages={1646--1653},
  year={2018},
  publisher={Springer}
}

@article{dong2021predicting,
  title={Predicting opioid overdose risk of patients with opioid prescriptions using electronic health records based on temporal deep learning},
  author={Dong, Xinyu and Deng, Jianyuan and Hou, Wei and Rashidian, Sina and Rosenthal, Richard N and Saltz, Mary and Saltz, Joel H and Wang, Fusheng},
  journal={Journal of biomedical informatics},
  volume={116},
  pages={103725},
  year={2021},
  publisher={Elsevier}
}

@article{lo2022developing,
  title={Developing and validating a machine-learning algorithm to predict opioid overdose in Medicaid beneficiaries in two US states: a prognostic modelling study},
  author={Lo-Ciganic, Wei-Hsuan and Donohue, Julie M and Yang, Qingnan and Huang, James L and Chang, Ching-Yuan and Weiss, Jeremy C and Guo, Jingchuan and Zhang, Hao H and Cochran, Gerald and Gordon, Adam J and others},
  journal={The Lancet Digital Health},
  volume={4},
  number={6},
  pages={e455--e465},
  year={2022},
  publisher={Elsevier}
}

@article{zibbell2019association,
  title={Association of law enforcement seizures of heroin, fentanyl, and carfentanil with opioid overdose deaths in Ohio, 2014-2017},
  author={Zibbell, Jon E and Aldridge, Arnie P and Cauchon, Dennis and DeFiore-Hyrmer, Jolene and Conway, Kevin P},
  journal={JAMA Network Open},
  volume={2},
  number={11},
  pages={e1914666--e1914666},
  year={2019},
  publisher={American Medical Association}
}

@article{park2021spatiotemporal,
  title={A spatiotemporal analysis of opioid poisoning mortality in Ohio from 2010 to 2016},
  author={Park, Chihyun and Clemenceau, Jean R and Seballos, Anna and Crawford, Sara and Lopez, Rocio and Coy, Tyler and Atluri, Gowtham and Hwang, Tae Hyun},
  journal={Scientific reports},
  volume={11},
  number={1},
  pages={4692},
  year={2021},
  publisher={Nature Publishing Group UK London}
}

@misc{Ahmad2025,
  author       = {Ahmad, F. B. and Cisewski, J. A. and Rossen, L. M. and Sutton, P.},
  title        = {Provisional Drug Overdose Death Counts},
  year         = 2025,
  url          = {https://dx.doi.org/10.15620/cdc/20250305008}
}


@article{myers2025generating,
  title={Generating Timely Estimates of Overdose Deaths for the US Using Urine Drug Test Data},
  author={Myers, John V and Marks, Charles and Kim, Joanne and Fareed, Naleef and Thomas, Neena and Whitley, Penn and Fernandez, Soledad},
  journal={JAMA Network Open},
  volume={8},
  number={6},
  pages={e2514402--e2514402},
  year={2025},
  publisher={American Medical Association}
}


@article{schell2022identifying,
  title={Identifying predictors of opioid overdose death at a neighborhood level with machine learning},
  author={Schell, Robert C and Allen, Bennett and Goedel, William C and Hallowell, Benjamin D and Scagos, Rachel and Li, Yu and Krieger, Maxwell S and Neill, Daniel B and Marshall, Brandon DL and Cerda, Magdalena and others},
  journal={American Journal of Epidemiology},
  volume={191},
  number={3},
  pages={526--533},
  year={2022},
  publisher={Oxford University Press}
}

@article{bauer2023small,
  title={Small area forecasting of opioid-related mortality: Bayesian spatiotemporal dynamic modeling approach},
  author={Bauer, Cici and Zhang, Kehe and Li, Wenjun and Bernson, Dana and Dammann, Olaf and LaRochelle, Marc R and Stopka, Thomas J},
  journal={JMIR Public Health and Surveillance},
  volume={9},
  pages={e41450},
  year={2023},
  publisher={JMIR Publications Toronto, Canada}
}

@article{monnat2019using,
  title={Using census data to understand county-level differences in overall drug mortality and opioid-related mortality by opioid type},
  author={Monnat, Shannon M and Peters, David J and Berg, Mark T and Hochstetler, Andrew},
  journal={American Journal of Public Health},
  volume={109},
  number={8},
  pages={1084--1091},
  year={2019},
  publisher={American Public Health Association}
}
@article{graves2012long,
  title={Long short-term memory},
  author={Graves, Alex},
  journal={Supervised sequence labelling with recurrent neural networks},
  pages={37--45},
  year={2012},
  publisher={Springer}
}
@article{li2017diffusion,
  title={Diffusion convolutional recurrent neural network: Data-driven traffic forecasting},
  author={Li, Yaguang and Yu, Rose and Shahabi, Cyrus and Liu, Yan},
  journal={arXiv preprint arXiv:1707.01926},
  year={2017}
}
@article{pan2025combining,
  title={Combining graph neural network and convolutional LSTM network for multistep soil moisture spatiotemporal prediction},
  author={Pan, Ziwei and Xu, Lei and Chen, Nengcheng},
  journal={Journal of Hydrology},
  volume={651},
  pages={132572},
  year={2025},
  publisher={Elsevier}
}
@inproceedings{song2022st,
  title={St-gat: A spatio-temporal graph attention network for accurate traffic speed prediction},
  author={Song, Junho and Son, Jiwon and Seo, Dong-hyuk and Han, Kyungsik and Kim, Namhyuk and Kim, Sang-Wook},
  booktitle={Proceedings of the 31st ACM international conference on information \& knowledge management},
  pages={4500--4504},
  year={2022}
}
@article{winter2002shapley,
  title={The shapley value},
  author={Winter, Eyal},
  journal={Handbook of game theory with economic applications},
  volume={3},
  pages={2025--2054},
  year={2002},
  publisher={Elsevier}
}
@article{roth1988introduction,
  title={Introduction to the Shapley value},
  author={Roth, Alvin E},
  journal={The Shapley value},
  volume={1},
  year={1988},
  publisher={University of Cambridge Press, Cambridge}
}
@inproceedings{wang2025sathealth,
  title={SatHealth: A Multimodal Public Health Dataset with Satellite-based Environmental Factors},
  author={Wang, Yuanlong and Wang, Pengqi and Yin, Changchang and Zhang, Ping},
  booktitle={Proceedings of the 31st ACM SIGKDD Conference on Knowledge Discovery and Data Mining V. 2},
  pages={5819--5830},
  year={2025}
}

@article{li2022understanding,
  title={Understanding the role of urban social and physical environment in opioid overdose events using found geospatial data},
  author={Li, Yuchen and Miller, Harvey J and Root, Elisabeth D and Hyder, Ayaz and Liu, Desheng},
  journal={Health \& Place},
  volume={75},
  pages={102792},
  year={2022},
  publisher={Elsevier}
}

@article{nesoff2025exploring,
  title={Exploring modifiable neighborhood risk factors for fatal opioid overdose: a case--control study in two US cities},
  author={Nesoff, Elizabeth D and Morrison, Christopher and Wiebe, Douglas J and Martins, Silvia S},
  journal={American journal of epidemiology},
  pages={kwaf152},
  year={2025},
  publisher={Oxford University Press}
}

@article{breiman2001random,
  title={Random forests},
  author={Breiman, Leo},
  journal={Machine learning},
  volume={45},
  number={1},
  pages={5--32},
  year={2001},
  publisher={Springer}
}

@article{kingma2014adam,
  title={Adam: A method for stochastic optimization},
  author={Kingma, Diederik P and Ba, Jimmy},
  journal={arXiv preprint arXiv:1412.6980},
  year={2014}
}

@article{murphy2025integrating,
  title={Integrating data at multiple spatial scales to estimate the local burden of the opioid syndemic},
  author={Murphy, Eva and Kline, David and McKnight, Erin and Bonny, Andrea and Miller, William C and Waller, Lance and Hepler, Staci A},
  journal={Spatial and spatio-temporal epidemiology},
  pages={100720},
  year={2025},
  publisher={Elsevier}
}

@article{hester2012characterizing,
  title={Characterizing the geographic variation and risk factors of fatal prescription opioid poisoning in New Hampshire, 2003--2007},
  author={Hester, Laura and Shi, Xun and Morden, Nancy},
  journal={Annals of GIS},
  volume={18},
  number={2},
  pages={99--108},
  year={2012},
  publisher={Taylor \& Francis}
}

@article{jehan2024geographic,
  title={Geographic variation in availability of opioid treatment programs across US communities},
  author={Jehan, Sadia and Zahnd, Whitney E and Wooten, Nikki R and Seay, Kristen D},
  journal={Journal of addictive diseases},
  volume={42},
  number={2},
  pages={136--146},
  year={2024},
  publisher={Taylor \& Francis}
}

@article{matero2023opioid,
  title={Opioid death projections with AI-based forecasts using social media language},
  author={Matero, Matthew and Giorgi, Salvatore and Curtis, Brenda and Ungar, Lyle H and Schwartz, H Andrew},
  journal={NPJ digital medicine},
  volume={6},
  number={1},
  pages={35},
  year={2023},
  publisher={Nature Publishing Group UK London}
}

@article{srinivasan2024risk,
  title={Risk factors for persistent fatal opioid-involved overdose clusters in Massachusetts 2011--2021: a spatial statistical analysis with socio-economic, accessibility, and prescription factors},
  author={Srinivasan, Sumeeta and Pustz, Jennifer and Marsh, Elizabeth and Young, Leonard D and Stopka, Thomas J},
  journal={BMC public health},
  volume={24},
  number={1},
  pages={1893},
  year={2024},
  publisher={Springer}
}

@article{reinert500state,
  title={The State of Opioid Overdose and Response in the US 2025. Alexandria VA},
  author={Reinert, M and Nguyen, T and Fritze, D},
  journal={Mental Health America},
  volume={500},
  pages={22314--1520}
}

@book{box2015time,
  title={Time series analysis: forecasting and control},
  author={Box, George EP and Jenkins, Gwilym M and Reinsel, Gregory C and Ljung, Greta M},
  year={2015},
  publisher={John Wiley \& Sons}
}
